# Supplementary material for: Spatial distribution of pathogenic fungal isolates from clinical samples in Uganda: Diagnostic gaps and trends, January 2020 - May 2024
Source: PLoS One. 2025 Jul 17;20(7):e0327968. doi: 10.1371/journal.pone.0327968 (PMC12270118; doi:10.1371/journal.pone.0327968)
Supplement: S1 Dataset — (XLS) [file pone.0327968.s001.xls]

## Sheet: Spatial distribution of pathoge
Month	Month	Year	Date Recieved	District	Specimen Type	Sex	Age	Organism
Dec	12	2020	2020-12-11	Kampala	High Vaginal Swab	F	28	Candida albicans
Dec	12	2020	2020-12-11	Kampala	High Vaginal Swab	F	35	Candida albicans
Dec	12	2020	2020-12-11	Wakiso	High Vaginal Swab	F	31	Candida albicans
Dec	12	2020	2020-12-11	Wakiso	High Vaginal Swab	F	29	Candida albicans
Dec	12	2020	2020-12-11	Wakiso	High Vaginal Swab	F	24	Non-albicans Candida
Dec	12	2020	2020-12-11	Kampala	High Vaginal Swab	F	29	Candida albicans
Dec	12	2020	2020-12-11	Mukono	High Vaginal Swab	F	29	Candida albicans
Dec	12	2020	2020-12-11	Kampala	High Vaginal Swab	F	31	Non-albicans Candida
Dec	12	2020	2020-12-11	Kampala	High Vaginal Swab	F	37	Candida albicans
Dec	12	2020	2020-12-10	Wakiso	Sputum	M	80	Candida albicans
Dec	12	2020	2020-12-09	Kampala	High Vaginal Swab	F	34	Candida albicans
Nov	11	2020	2020-11-30	Wakiso	Sputum	M	6	Non-albicans Candida
Nov	11	2020	2020-11-27	Wakiso	High Vaginal Swab	F	29	Candida albicans
Nov	11	2020	2020-11-27	Kampala	High Vaginal Swab	F	31	Candida albicans
Nov	11	2020	2020-11-24	Mukono	High Vaginal Swab	F	38	Candida albicans
Nov	11	2020	2020-11-24	Kampala	High Vaginal Swab	F	33	Candida albicans
Nov	11	2020	2020-11-24	Wakiso	High Vaginal Swab	F	39	Non-albicans Candida
Nov	11	2020	2020-11-23	Kampala	High Vaginal Swab	F	35	Candida albicans
Nov	11	2020	2020-11-23	Kampala	High Vaginal Swab	F	28	Candida albicans
Nov	11	2020	2020-11-23	Kampala	High Vaginal Swab	F	32	Candida albicans
Nov	11	2020	2020-11-23	Wakiso	High Vaginal Swab	F	32	Non-albicans Candida
Nov	11	2020	2020-11-19	Kampala	High Vaginal Swab	F	32	Candida albicans
Nov	11	2020	2020-11-19	Kampala	Urine	F	32	Candida albicans
Nov	11	2020	2020-11-17	Kampala	High Vaginal Swab	F	33	Candida albicans
Nov	11	2020	2020-11-17	Kampala	High Vaginal Swab	F	38	Candida albicans
Nov	11	2020	2020-11-11	Wakiso	High Vaginal Swab	F	48	Candida albicans
Nov	11	2020	2020-11-11	Kampala	High Vaginal Swab	F	27	Candida albicans
Nov	11	2020	2020-11-09	Kampala	High Vaginal Swab	F	29	Candida albicans
Nov	11	2020	2020-11-05	Wakiso	High Vaginal Swab	F	27	Non-albicans Candida
Oct	10	2020	2020-10-28	Wakiso	High Vaginal Swab	F	32	Candida albicans
Oct	10	2020	2020-10-27	Kampala	High Vaginal Swab	F	38	Candida albicans
Oct	10	2020	2020-10-26	Kampala	High Vaginal Swab	F	32	Non-albicans Candida
Oct	10	2020	2020-10-22	Wakiso	Urine	F	28	Non-albicans Candida
Oct	10	2020	2020-10-21	Kampala	Urine	F	37	Candida albicans
Oct	10	2020	2020-10-21	Kampala	High Vaginal Swab	F	37	Candida albicans
Oct	10	2020	2020-10-16	Kampala	High Vaginal Swab	F	29	Non-albicans Candida
Oct	10	2020	2020-10-12	Wakiso	High Vaginal Swab	F	28	Candida albicans
Oct	10	2020	2020-10-12	Wakiso	High Vaginal Swab	F	29	Candida albicans
Oct	10	2020	2020-10-07	Kampala	High Vaginal Swab	F	36	Candida albicans
Oct	10	2020	2020-10-06	Wakiso	High Vaginal Swab	F	27	Candida albicans
Oct	10	2020	2020-10-05	Kampala	High Vaginal Swab	F	43	Non-albicans Candida
Sep	9	2020	2020-09-30	Kampala	High Vaginal Swab	F	39	Candida albicans
Sep	9	2020	2020-09-24	Kampala	High Vaginal Swab	F	33	Candida albicans
Sep	9	2020	2020-09-23	Wakiso	High Vaginal Swab	F	49	Candida albicans
Sep	9	2020	2020-09-23	Wakiso	Urine	F	49	Candida albicans
Sep	9	2020	2020-09-23	Kampala	Urine	F	31	Candida albicans
Sep	9	2020	2020-09-22	Kampala	High Vaginal Swab	F	33	Non-albicans Candida
Sep	9	2020	2020-09-22	Kampala	High Vaginal Swab	F	27	Candida albicans
Sep	9	2020	2020-09-21	Kampala	High Vaginal Swab	F	29	Candida albicans
Sep	9	2020	2020-09-21	Kampala	High Vaginal Swab	F	29	Candida albicans
Sep	9	2020	2020-09-18	Kampala	High Vaginal Swab	F	32	Non-albicans Candida
Sep	9	2020	2020-09-18	Wakiso	High Vaginal Swab	F	29	Candida albicans
Sep	9	2020	2020-09-16	Kampala	High Vaginal Swab	F	30	Candida albicans
Sep	9	2020	2020-09-15	Luweero	High Vaginal Swab	F	37	Candida albicans
Sep	9	2020	2020-09-15	Wakiso	Urine	F	46	Non-albicans Candida
Sep	9	2020	2020-09-14	Kampala	High Vaginal Swab	F	35	Candida albicans
Sep	9	2020	2020-09-14	Wakiso	High Vaginal Swab	F	33	Candida albicans
Sep	9	2020	2020-09-14	Wakiso	High Vaginal Swab	F	37	Candida albicans
Sep	9	2020	2020-09-14	Kampala	High Vaginal Swab	F	30	Candida albicans
Sep	9	2020	2020-09-11	Kampala	High Vaginal Swab	F	34	Candida albicans
Sep	9	2020	2020-09-08	Kampala	High Vaginal Swab	F	33	Non-albicans Candida
Sep	9	2020	2020-09-08	Wakiso	High Vaginal Swab	F	34	Candida albicans
Sep	9	2020	2020-09-08	Wakiso	Urine	F	34	Candida albicans
Sep	9	2020	2020-09-04	Wakiso	High Vaginal Swab	F	33	Candida albicans
Sep	9	2020	2020-09-04	Kampala	High Vaginal Swab	F	31	Candida albicans
Sep	9	2020	2020-09-01	Wakiso	High Vaginal Swab	F	24	Candida albicans
Sep	9	2020	2020-09-01	Mukono	High Vaginal Swab	F	31	Candida albicans
Aug	8	2020	2020-08-31	Kampala	High Vaginal Swab	F	34	Candida albicans
Aug	8	2020	2020-08-31	Kampala	High Vaginal Swab	F	29	Candida albicans
Aug	8	2020	2020-08-30	Wakiso	High Vaginal Swab	F	35	Candida albicans
Aug	8	2020	2020-08-30	Wakiso	Urine	F	41	Candida albicans
Aug	8	2020	2020-08-25	Kampala	High Vaginal Swab	F	36	Candida albicans
Aug	8	2020	2020-08-25	Kampala	High Vaginal Swab	F	47	Candida albicans
Aug	8	2020	2020-08-25	Kampala	Urine	F	22	Candida albicans
Aug	8	2020	2020-08-24	Kampala	Urine	F	29	Candida albicans
Aug	8	2020	2020-08-21	Wakiso	High Vaginal Swab	F	34	Non-albicans Candida
Aug	8	2020	2020-08-20	Kampala	High Vaginal Swab	F	61	Candida albicans
Aug	8	2020	2020-08-20	Kampala	High Vaginal Swab	F	31	Candida albicans
Aug	8	2020	2020-08-19	Wakiso	High Vaginal Swab	F	28	Non-albicans Candida
Aug	8	2020	2020-08-18	Wakiso	High Vaginal Swab	F	31	Candida albicans
Aug	8	2020	2020-08-17	Kampala	High Vaginal Swab	F	32	Candida albicans
Aug	8	2020	2020-08-17	Wakiso	High Vaginal Swab	F	24	Non-albicans Candida
Aug	8	2020	2020-08-17	Kampala	High Vaginal Swab	F	28	Non-albicans Candida
Aug	8	2020	2020-08-12	Kampala	High Vaginal Swab	F	33	Candida albicans
Aug	8	2020	2020-08-11	Kampala	High Vaginal Swab	F	21	Non-albicans Candida
Aug	8	2020	2020-08-11	Wakiso	High Vaginal Swab	F	42	Candida albicans
Aug	8	2020	2020-08-11	Kampala	High Vaginal Swab	F	31	Non-albicans Candida
Aug	8	2020	2020-08-11	Wakiso	High Vaginal Swab	F	31	Candida albicans
Aug	8	2020	2020-08-11	Kampala	High Vaginal Swab	F	61	Candida albicans
Jul	7	2020	2020-07-30	Kampala	High Vaginal Swab	F	39	Candida albicans
Jul	7	2020	2020-07-30	Kampala	Urine	F	39	Candida albicans
Jul	7	2020	2020-07-30	Kampala	High Vaginal Swab	F	36	Candida albicans
Jul	7	2020	2020-07-23	Kampala	High Vaginal Swab	F	29	Candida albicans
Jul	7	2020	2020-07-20	Kampala	High Vaginal Swab	F	37	Candida albicans
Jul	7	2020	2020-07-20	Mukono	High Vaginal Swab	F	35	Candida albicans
Jul	7	2020	2020-07-20	Wakiso	High Vaginal Swab	F	34	Candida albicans
Jul	7	2020	2020-07-20	Wakiso	High Vaginal Swab	F	33	Candida albicans
Jul	7	2020	2020-07-20	Wakiso	High Vaginal Swab	F	29	Candida albicans
Jul	7	2020	2020-07-14	Kampala	High Vaginal Swab	F	33	Candida albicans
Jul	7	2020	2020-07-08	Kampala	High Vaginal Swab	F	24	Candida albicans
Jul	7	2020	2020-07-01	Kampala	High Vaginal Swab	F	29	Candida albicans
Jun	6	2020	2020-06-30	Kampala	High Vaginal Swab	F	35	Candida albicans
Jun	6	2020	2020-06-26	Kampala	High Vaginal Swab	F	37	Non-albicans Candida
Jun	6	2020	2020-06-26	Kampala	Urine	F	37	Non-albicans Candida
Jun	6	2020	2020-06-25	Kampala	High Vaginal Swab	F	33	Candida albicans
Jun	6	2020	2020-06-24	Kampala	High Vaginal Swab	F	31	Candida albicans
Jun	6	2020	2020-06-23	Kampala	High Vaginal Swab	F	45	Non-albicans Candida
Jun	6	2020	2020-06-18	Wakiso	Urine	F	12	Non-albicans Candida
May	5	2020	2020-05-20	Kampala	High Vaginal Swab	F	37	Non-albicans Candida
May	5	2020	2020-05-15	Kampala	High Vaginal Swab	F	36	Candida albicans
May	5	2020	2020-05-13	Wakiso	High Vaginal Swab	F	31	Candida albicans
May	5	2020	2020-05-13	Kampala	High Vaginal Swab	F	31	Candida albicans
Apr	4	2020	2020-04-27	Kampala	Urine	F	32	Non-albicans Candida
Apr	4	2020	2020-04-27	Kampala	High Vaginal Swab	F	31	Candida albicans
Apr	4	2020	2020-04-20	Kampala	High Vaginal Swab	F	30	Candida albicans
Apr	4	2020	2020-04-08	Kampala	High Vaginal Swab	F	32	Candida albicans
Mar	3	2020	2020-03-25	Kampala	High Vaginal Swab	F	43	Candida albicans
Mar	3	2020	2020-03-20	Kampala	High Vaginal Swab	F	33	Candida albicans
Mar	3	2020	2020-03-19	Masaka	High Vaginal Swab	F	27	Candida albicans
Mar	3	2020	2020-03-05	Kampala	High Vaginal Swab	F	32	Non-albicans Candida
Mar	3	2020	2020-03-02	Kampala	High Vaginal Swab	F	37	Candida albicans
Feb	2	2020	2020-02-26	Kampala	Urine	F	29	Candida albicans
Feb	2	2020	2020-02-26	Kampala	Urine	F	32	Non-albicans Candida
Feb	2	2020	2020-02-24	Kampala	High Vaginal Swab	F	34	Candida albicans
Feb	2	2020	2020-02-24	Wakiso	High Vaginal Swab	F	28	Candida albicans
Feb	2	2020	2020-02-21	Kampala	High Vaginal Swab	F	40	Candida albicans
Feb	2	2020	2020-02-21	Mukono	High Vaginal Swab	F	49	Candida albicans
Feb	2	2020	2020-02-19	Kampala	High Vaginal Swab	F	29	Candida albicans
Feb	2	2020	2020-02-18	Kampala	High Vaginal Swab	F	32	Candida albicans
Feb	2	2020	2020-02-18	Kampala	High Vaginal Swab	F	23	Candida albicans
Feb	2	2020	2020-02-18	Kampala	High Vaginal Swab	F	23	Candida albicans
Feb	2	2020	2020-02-12	Kampala	High Vaginal Swab	F	43	Non-albicans Candida
Feb	2	2020	2020-02-12	Kampala	High Vaginal Swab	F	43	Candida albicans
Feb	2	2020	2020-02-11	Wakiso	High Vaginal Swab	F	24	Candida albicans
Feb	2	2020	2020-02-11	Kampala	High Vaginal Swab	F	25	Candida albicans
Feb	2	2020	2020-02-11	Kampala	Urine	F	25	Candida albicans
Feb	2	2020	2020-02-10	Wakiso	High Vaginal Swab	F	36	Candida albicans
Feb	2	2020	2020-02-10	Kampala	High Vaginal Swab	F	31	Candida albicans
Feb	2	2020	2020-02-05	Wakiso	High Vaginal Swab	F	74	Non-albicans Candida
Jan	1	2020	2020-01-29	Wakiso	High Vaginal Swab	F	30	Candida albicans
Jan	1	2020	2020-01-29	Kampala	High Vaginal Swab	F	24	Non-albicans Candida
Jan	1	2020	2020-01-29	Kampala	Urine	F	24	Non-albicans Candida
Jan	1	2020	2020-01-29	Kampala	Urine	F	37	Non-albicans Candida
Jan	1	2020	2020-01-27	Kampala	High Vaginal Swab	F	36	Candida albicans
Jan	1	2020	2020-01-22	Kampala	Urine	F	39	Non-albicans Candida
Jan	1	2020	2020-01-10	Kampala	High Vaginal Swab	F	40	Candida albicans
Jan	1	2020	2020-01-08	Wakiso	High Vaginal Swab	F	30	Candida albicans
Jan	1	2020	2020-01-08	Kampala	Urine	F	37	Candida albicans
Jan	1	2020	2020-01-08	Kampala	Urine	F	46	Candida albicans
Dec	12	2020	2020-12-29	Mbarara	High Vaginal Swab	F	38	Candida albicans
Dec	12	2020	2020-12-21	Mbale	High Vaginal Swab	F	19	Non-albicans Candida
Dec	12	2020	2020-12-16	Mbarara	High Vaginal Swab	F	52	Candida albicans
Dec	12	2020	2020-12-16	Mbarara	High Vaginal Swab	F	23	Candida albicans
Dec	12	2020	2020-12-15	Mbarara	Sputum	M	37	Non-albicans Candida
Dec	12	2020	2020-12-15	Mbarara	High Vaginal Swab	F	28	Candida albicans
Dec	12	2020	2020-12-11	Jinja	Ear swab	M	7	Candida albicans
Dec	12	2020	2020-12-11	Jinja	Stool	F	26	Candida albicans
Dec	12	2020	2020-12-02	Mbarara	Urine	F	26	Candida albicans
Dec	12	2020	2020-12-02	Mbarara	High Vaginal Swab	F	21	Candida albicans
Dec	12	2020	2020-12-02	Mbarara	Sputum	F	90	Candida albicans
Dec	12	2020	2020-12-02	Mbarara	High Vaginal Swab	F	23	Candida albicans
Nov	11	2020	2020-11-26	Mbarara	CSF	F	36	Cryptococcus neoformans
Nov	11	2020	2020-11-26	Mbarara	Sputum	F	39	Candida albicans
Nov	11	2020	2020-11-26	Mbarara	High Vaginal Swab	F	9	Candida albicans
Nov	11	2020	2020-11-23	Kabale	High Vaginal Swab	F	30	Non-albicans Candida
Nov	11	2020	2020-11-23	Kabale	Sputum	M	56	Non-albicans Candida
Nov	11	2020	2020-11-17	Kabale	High Vaginal Swab	F	26	Candida albicans
Nov	11	2020	2020-11-11	Mbarara	High Vaginal Swab	F	28	Non-albicans Candida
Nov	11	2020	2020-11-11	Mbarara	High Vaginal Swab	F	23	Candida albicans
Nov	11	2020	2020-11-09	Mbarara	Urine	F	26	Non-albicans Candida
Oct	10	2020	2020-10-30	Mbarara	Catheter Urine	M	49	Non-albicans Candida
Oct	10	2020	2020-10-30	Mbarara	High Vaginal Swab	F	21	Non-albicans Candida
Oct	10	2020	2020-10-30	Mbarara	High Vaginal Swab	F	17	Candida albicans
Oct	10	2020	2020-10-30	Mbarara	High Vaginal Swab	F	32	Non-albicans Candida
Oct	10	2020	2020-10-30	Mbarara	High Vaginal Swab	F	33	Candida albicans
Oct	10	2020	2020-10-19	Mbarara	High Vaginal Swab	F	53	Non-albicans Candida
Oct	10	2020	2020-10-19	Mbarara	High Vaginal Swab	F	39	Non-albicans Candida
Oct	10	2020	2020-10-19	Mbarara	Blood	F	1	Candida albicans
Oct	10	2020	2020-10-19	Mbarara	High Vaginal Swab	F	20	Non-albicans Candida
Oct	10	2020	2020-10-15	Mbarara	High Vaginal Swab	F	24	Candida albicans
Oct	10	2020	2020-10-14	Mbarara	Catheter Urine	M	82	Candida albicans
Oct	10	2020	2020-10-14	Mbarara	High Vaginal Swab	F	13	Non-albicans Candida
Oct	10	2020	2020-10-14	Mbarara	High Vaginal Swab	F	38	Non-albicans Candida
Oct	10	2020	2020-10-14	Mbarara	Urine	F	27	Candida albicans
Oct	10	2020	2020-10-13	Mbarara	High Vaginal Swab	F	20	Candida albicans
Oct	10	2020	2020-10-12	Mbarara	High Vaginal Swab	F	17	Candida albicans
Oct	10	2020	2020-10-12	Mbarara	Urine	F	23	Non-albicans Candida
Oct	10	2020	2020-10-12	Mbarara	High Vaginal Swab	F	22	Non-albicans Candida
Oct	10	2020	2020-10-01	Mubende	High Vaginal Swab	F	42	Non-albicans Candida
Oct	10	2020	2020-10-01	Mubende	High Vaginal Swab	F	25	Non-albicans Candida
Oct	10	2020	2020-10-01	Mubende	High Vaginal Swab	F	25	Non-albicans Candida
Oct	10	2020	2020-10-01	Mubende	High Vaginal Swab	F	29	Non-albicans Candida
Oct	10	2020	2020-10-01	Mubende	High Vaginal Swab	F	23	Non-albicans Candida
Oct	10	2020	2020-10-01	Mubende	Urine	F	11	Non-albicans Candida
Sep	9	2020	2020-09-29	Kabale	Wound swab	M	57	Non-albicans Candida
Sep	9	2020	2020-09-29	Kabale	CSF	M	30	Cryptococcus neoformans
Sep	9	2020	2020-09-22	Mbarara	High Vaginal Swab	F	28	Non-albicans Candida
Sep	9	2020	2020-09-21	Mbarara	High Vaginal Swab	F	39	Non-albicans Candida
Sep	9	2020	2020-09-18	Mbarara	High Vaginal Swab	F	30	Non-albicans Candida
Sep	9	2020	2020-09-18	Mbarara	Catheter Urine	F	71	Non-albicans Candida
Sep	9	2020	2020-09-18	Mbarara	High Vaginal Swab	F	19	Candida albicans
Sep	9	2020	2020-09-15	Arua	CSF	M	0	Cryptococcus neoformans
Sep	9	2020	2020-09-15	Arua	CSF	M	42	Cryptococcus neoformans
Sep	9	2020	2020-09-11	Mbale	Urine	F	13	Non-albicans Candida
Sep	9	2020	2020-09-11	Mbale	High Vaginal Swab	F	32	Candida albicans
Sep	9	2020	2020-09-08	Mbale	Blood	F	36	Candida albicans
Sep	9	2020	2020-09-07	Kabale	Ear swab	M	51	Candida albicans
Sep	9	2020	2020-09-02	Kabale	Urine	F	40	Candida albicans
Aug	8	2020	2020-08-21	Soroti	Urine	F	38	Non-albicans Candida
Aug	8	2020	2020-08-13	Mbarara	High Vaginal Swab	F	30	Candida albicans
Aug	8	2020	2020-08-10	Mbarara	High Vaginal Swab	F	22	Non-albicans Candida
Aug	8	2020	2020-08-10	Mbarara	High Vaginal Swab	F	24	Non-albicans Candida
Aug	8	2020	2020-08-10	Mbarara	High Vaginal Swab	F	21	Candida albicans
Aug	8	2020	2020-08-10	Mbarara	High Vaginal Swab	F	24	Candida albicans
Aug	8	2020	2020-08-10	Mbarara	High Vaginal Swab	F	24	Candida albicans
Aug	8	2020	2020-08-06	Mbarara	High Vaginal Swab	F	19	Candida albicans
Aug	8	2020	2020-08-06	Mbarara	Sputum	F	68	Non-albicans Candida
Aug	8	2020	2020-08-06	Mbarara	Sputum	M	78	Candida albicans
Aug	8	2020	2020-08-05	Mbarara	High Vaginal Swab	F	22	Candida albicans
Aug	8	2020	2020-08-05	Mbarara	Sputum	F	38	Candida albicans
Aug	8	2020	2020-08-05	Mbarara	Ear swab	F	30	Candida albicans
Aug	8	2020	2020-08-05	Mbarara	Ear swab	F	30	Candida albicans
Aug	8	2020	2020-08-03	Jinja	Ear swab	F	30	Candida albicans
Aug	8	2020	2020-08-03	Jinja	High Vaginal Swab	F	26	Candida albicans
Jul	7	2020	2020-07-22	Mbarara	Urine	F	25	Non-albicans Candida
Jul	7	2020	2020-07-10	Kabale	High Vaginal Swab	F	26	Candida albicans
Jul	7	2020	2020-07-10	Kabale	Sputum	F	75	Candida albicans
Jul	7	2020	2020-07-09	Mbarara	Catheter Urine	F	90	Non-albicans Candida
Jul	7	2020	2020-07-09	Mbarara	Blood	M	0	Candida albicans
Jul	7	2020	2020-07-09	Mbarara	High Vaginal Swab	F	30	Candida albicans
Jul	7	2020	2020-07-09	Mbarara	Urine	F	78	Non-albicans Candida
Jul	7	2020	2020-07-09	Mbarara	CSF	F	29	Cryptococcus neoformans
Jul	7	2020	2020-07-09	Mbarara	High Vaginal Swab	F	32	Non-albicans Candida
Jul	7	2020	2020-07-09	Mbarara	High Vaginal Swab	F	27	Candida albicans
Jul	7	2020	2020-07-08	Mbarara	High Vaginal Swab	F	28	Candida albicans
Jul	7	2020	2020-07-08	Mbarara	High Vaginal Swab	F	22	Candida albicans
Jul	7	2020	2020-07-08	Mbarara	High Vaginal Swab	F	29	Candida albicans
Jul	7	2020	2020-07-08	Mbarara	Throat swab	F	27	Candida albicans
Jul	7	2020	2020-07-08	Mbarara	CERVICAL SWAB	F	33	Candida albicans
Jul	7	2020	2020-07-08	Mbarara	CERVICAL SWAB	F	21	Candida albicans
Jul	7	2020	2020-07-07	Kabale	High Vaginal Swab	F	38	Non-albicans Candida
Jul	7	2020	2020-07-07	Kabale	Urine	F	38	Non-albicans Candida
Jul	7	2020	2020-07-02	Arua	High Vaginal Swab	F	19	Candida albicans
Jun	6	2020	2020-06-18	Mbarara	High Vaginal Swab	F	23	Candida albicans
Jun	6	2020	2020-06-18	Mbarara	High Vaginal Swab	F	35	Candida albicans
Jun	6	2020	2020-06-18	Mbarara	Catheter Urine	F	86	Non-albicans Candida
Jun	6	2020	2020-06-18	Mbarara	Blood	M	0	Non-albicans Candida
Jun	6	2020	2020-06-18	Mbarara	Urine	F	15	Candida albicans
May	5	2020	2020-05-21	Mubende	Urine	F	50	Non-albicans Candida
May	5	2020	2020-05-13	Mbale	Wound swab	F	26	Non-albicans Candida
May	5	2020	2020-05-07	Kabale	High Vaginal Swab	F	30	Candida albicans
May	5	2020	2020-05-07	Kabale	High Vaginal Swab	F	28	Candida albicans
May	5	2020	2020-05-07	Kabale	High Vaginal Swab	F	23	Candida albicans
May	5	2020	2020-05-07	Kabale	High Vaginal Swab	F	23	Candida albicans
May	5	2020	2020-05-07	Kabale	High Vaginal Swab	F	28	Candida albicans
Apr	4	2020	2020-04-09	Mbarara	High Vaginal Swab	F	20	Non-albicans Candida
Apr	4	2020	2020-04-09	Mbarara	Blood	M	31	Non-albicans Candida
Apr	4	2020	2020-04-09	Mbarara	High Vaginal Swab	F	32	Non-albicans Candida
Apr	4	2020	2020-04-09	Mbarara	High Vaginal Swab	F	23	Non-albicans Candida
Apr	4	2020	2020-04-09	Mbarara	High Vaginal Swab	F	25	Candida albicans
Mar	3	2020	2020-03-30	Jinja	High Vaginal Swab	F	30	Non-albicans Candida
Mar	3	2020	2020-03-30	Kabarole	High Vaginal Swab	F	0	Candida albicans
Mar	3	2020	2020-03-30	Kabarole	CSF	M	0	Cryptococcus neoformans
Mar	3	2020	2020-03-27	Mbarara	Sputum	M	50	Non-albicans Candida
Mar	3	2020	2020-03-27	Mbarara	High Vaginal Swab	F	23	Candida albicans
Mar	3	2020	2020-03-26	Mbarara	Sputum	M	77	Candida albicans
Mar	3	2020	2020-03-26	Mbarara	Urine	M	29	Non-albicans Candida
Mar	3	2020	2020-03-26	Mbarara	Urine	F	52	Non-albicans Candida
Mar	3	2020	2020-03-26	Kabale	High Vaginal Swab	F	23	Candida albicans
Mar	3	2020	2020-03-26	Kabale	High Vaginal Swab	F	35	Candida albicans
Mar	3	2020	2020-03-25	Mbarara	High Vaginal Swab	F	24	Candida albicans
Mar	3	2020	2020-03-25	Mbarara	High Vaginal Swab	F	20	Non-albicans Candida
Mar	3	2020	2020-03-25	Mbarara	High Vaginal Swab	F	23	Candida albicans
Mar	3	2020	2020-03-25	Mbarara	High Vaginal Swab	F	52	Non-albicans Candida
Mar	3	2020	2020-03-25	Mbarara	Urethral swab	F	19	Candida albicans
Mar	3	2020	2020-03-24	Mbarara	High Vaginal Swab	F	32	Candida albicans
Mar	3	2020	2020-03-24	Mbarara	Urine	F	23	Candida albicans
Mar	3	2020	2020-03-17	Mbale	CSF	M	40	Cryptococcus neoformans
Mar	3	2020	2020-03-17	Mbale	Urine	F	21	Candida albicans
Mar	3	2020	2020-03-16	Mbale	CSF	F	26	Cryptococcus neoformans
Mar	3	2020	2020-03-03	Mbarara	High Vaginal Swab	F	28	Candida albicans
Mar	3	2020	2020-03-03	Mbarara	Urine	F	24	Candida albicans
Mar	3	2020	2020-03-03	Mbarara	High Vaginal Swab	F	28	Candida albicans
Feb	2	2020	2020-02-25	Mbarara	Urine	F	54	Candida albicans
Feb	2	2020	2020-02-25	Mbarara	High Vaginal Swab	F	20	Candida albicans
Feb	2	2020	2020-02-25	Kabale	High Vaginal Swab	F	33	Non-albicans Candida
Feb	2	2020	2020-02-25	Mbarara	High Vaginal Swab	F	23	Candida albicans
Feb	2	2020	2020-02-06	Mbarara	High Vaginal Swab	F	21	Candida albicans
Feb	2	2020	2020-02-06	Mbarara	High Vaginal Swab	F	22	Candida albicans
Feb	2	2020	2020-02-06	Mbarara	High Vaginal Swab	F	16	Candida albicans
Feb	2	2020	2020-02-06	Mbarara	High Vaginal Swab	F	20	Candida albicans
Feb	2	2020	2020-02-06	Mbarara	High Vaginal Swab	F	24	Candida albicans
Feb	2	2020	2020-02-06	Mbarara	High Vaginal Swab	F	21	Candida albicans
Feb	2	2020	2020-02-05	Mbarara	High Vaginal Swab	F	28	Candida albicans
Feb	2	2020	2020-02-05	Mbarara	High Vaginal Swab	F	27	Non-albicans Candida
Feb	2	2020	2020-02-05	Mbarara	Blood	M	0	Candida albicans
Feb	2	2020	2020-02-05	Mbarara	High Vaginal Swab	F	23	Candida albicans
Feb	2	2020	2020-02-04	Mbarara	High Vaginal Swab	F	33	Candida albicans
Jan	1	2020	2020-01-09	Kabale	High Vaginal Swab	F	30	Candida albicans
Dec	12	2021	2021-12-03	Mbarara	High Vaginal Swab	F	11	Non-albicans Candida
Dec	12	2021	2021-12-03	Mbarara	High Vaginal Swab	F	35	Non-albicans Candida
Dec	12	2021	2021-12-03	Mbarara	Wound swab	M	21	Candida albicans
Dec	12	2021	2021-12-03	Mbarara	High Vaginal Swab	F	23	Candida albicans
Dec	12	2021	2021-12-03	Mbarara	Urine	F	60	Candida albicans
Dec	12	2021	2021-12-03	Mbarara	Ear swab	M	0	Candida albicans
Dec	12	2021	2021-12-03	Mbarara	High Vaginal Swab	F	30	Candida albicans
Dec	12	2021	2021-12-03	Mbarara	High Vaginal Swab	F	23	Candida albicans
Nov	11	2021	2021-11-29	Kabale	High Vaginal Swab	F	31	Non-albicans Candida
Nov	11	2021	2021-11-25	Kabale	Urine	F	34	Non-albicans Candida
Nov	11	2021	2021-11-25	Kabale	Urine	F	26	Candida albicans
Nov	11	2021	2021-11-25	Kabale	High Vaginal Swab	F	24	Candida albicans
Nov	11	2021	2021-11-24	Kabale	High Vaginal Swab	F	25	Candida albicans
Nov	11	2021	2021-11-24	Kabale	High Vaginal Swab	F	29	Candida albicans
Nov	11	2021	2021-11-23	Mbarara	High Vaginal Swab	F	25	Candida albicans
Nov	11	2021	2021-11-23	Mbarara	High Vaginal Swab	F	29	Candida albicans
Nov	11	2021	2021-11-23	Mbarara	High Vaginal Swab	F	28	Non-albicans Candida
Nov	11	2021	2021-11-23	Mbarara	High Vaginal Swab	F	30	Non-albicans Candida
Nov	11	2021	2021-11-23	Mbarara	High Vaginal Swab	F	26	Candida albicans
Nov	11	2021	2021-11-23	Mbarara	High Vaginal Swab	F	23	Candida albicans
Nov	11	2021	2021-11-23	Mbarara	High Vaginal Swab	F	47	Candida albicans
Nov	11	2021	2021-11-23	Mbarara	High Vaginal Swab	F	38	Candida albicans
Nov	11	2021	2021-11-23	Mbarara	High Vaginal Swab	F	29	Candida albicans
Nov	11	2021	2021-11-23	Mbarara	Ear swab	F	4	Non-albicans Candida
Nov	11	2021	2021-11-22	Kabale	Urethral swab	F	33	Candida albicans
Nov	11	2021	2021-11-22	Kabale	High Vaginal Swab	F	23	Non-albicans Candida
Nov	11	2021	2021-11-19	Kabarole	CSF	F	45	Cryptococcus neoformans
Nov	11	2021	2021-11-18	Kabale	High Vaginal Swab	F	30	Candida albicans
Nov	11	2021	2021-11-15	Kabale	Sputum	F	36	Candida albicans
Nov	11	2021	2021-11-15	Kabale	Sputum	F	50	Non-albicans Candida
Nov	11	2021	2021-11-11	Kabale	Sputum	M	83	Non-albicans Candida
Nov	11	2021	2021-11-11	Jinja	Pus swab	F	1	Candida albicans
Nov	11	2021	2021-11-11	Mbale	High Vaginal Swab	F	35	Candida albicans
Nov	11	2021	2021-11-11	Mbale	High Vaginal Swab	F	30	Candida albicans
Nov	11	2021	2021-11-09	Mbale	High Vaginal Swab	F	22	Non-albicans Candida
Nov	11	2021	2021-11-09	Mbale	High Vaginal Swab	F	22	Candida albicans
Nov	11	2021	2021-11-09	Jinja	Pus swab	M	77	Non-albicans Candida
Nov	11	2021	2021-11-09	Jinja	High Vaginal Swab	F	33	Candida albicans
Sep	9	2021	2021-09-28	Mbarara	Urine	F	25	Candida albicans
Sep	9	2021	2021-09-13	Mbarara	High Vaginal Swab	F	42	Non-albicans Candida
Sep	9	2021	2021-09-13	Mbarara	High Vaginal Swab	F	20	Non-albicans Candida
Sep	9	2021	2021-09-13	Mbarara	Urine	F	39	Non-albicans Candida
Sep	9	2021	2021-09-13	Mbarara	High Vaginal Swab	F	24	Non-albicans Candida
Sep	9	2021	2021-09-13	Mbarara	High Vaginal Swab	F	32	Non-albicans Candida
Sep	9	2021	2021-09-13	Mbarara	High Vaginal Swab	F	29	Non-albicans Candida
Jul	7	2021	2021-07-21	Mbarara	Sputum	F	34	Candida albicans
Jul	7	2021	2021-07-21	Mbarara	Sputum	F	82	Candida albicans
Jul	7	2021	2021-07-19	Mbarara	Urine	M	23	Non-albicans Candida
Jul	7	2021	2021-07-14	Mubende	High Vaginal Swab	F	23	Non-albicans Candida
Jul	7	2021	2021-07-14	Mubende	High Vaginal Swab	F	22	Candida albicans
Jul	7	2021	2021-07-08	Mubende	High Vaginal Swab	F	21	Non-albicans Candida
Jul	7	2021	2021-07-07	Mubende	High Vaginal Swab	F	23	Non-albicans Candida
Jun	6	2021	2021-06-17	Mbale	CSF	F	28	Cryptococcus neoformans
Jun	6	2021	2021-06-17	Mbale	High Vaginal Swab	F	28	Candida albicans
Jun	6	2021	2021-06-01	Mbarara	High Vaginal Swab	F	35	Candida albicans
Jun	6	2021	2021-06-01	Mbarara	High Vaginal Swab	F	29	Candida albicans
May	5	2021	2021-05-28	Mbale	High Vaginal Swab	F	20	Candida albicans
May	5	2021	2021-05-28	Mbale	Pus swab	M	2	Candida albicans
May	5	2021	2021-05-28	Mbale	Wound swab	F	1	Candida albicans
May	5	2021	2021-05-25	Mbarara	High Vaginal Swab	F	20	Non-albicans Candida
Apr	4	2021	2021-04-27	Kabale	CSF	M	32	Cryptococcus neoformans
Apr	4	2021	2021-04-27	Kabale	High Vaginal Swab	F	22	Candida albicans
Apr	4	2021	2021-04-27	Kabale	High Vaginal Swab	F	32	Non-albicans Candida
Apr	4	2021	2021-04-22	Kabale	High Vaginal Swab	F	41	Candida albicans
Apr	4	2021	2021-04-22	Kabale	Urine	M	35	Non-albicans Candida
Apr	4	2021	2021-04-22	Kabale	CSF	M	35	Cryptococcus neoformans
Apr	4	2021	2021-04-22	Kabale	High Vaginal Swab	F	67	Non-albicans Candida
Apr	4	2021	2021-04-12	Jinja	Stool	M	0	Candida albicans
Apr	4	2021	2021-04-08	Jinja	High Vaginal Swab	F	18	Candida albicans
Apr	4	2021	2021-04-08	Jinja	High Vaginal Swab	F	29	Non-albicans Candida
Apr	4	2021	2021-04-08	Jinja	High Vaginal Swab	F	36	Non-albicans Candida
Apr	4	2021	2021-04-08	Jinja	High Vaginal Swab	F	28	Non-albicans Candida
Apr	4	2021	2021-04-08	Jinja	Urine	F	78	Candida albicans
Mar	3	2021	2021-03-23	Kabale	High Vaginal Swab	F	21	Candida albicans
Mar	3	2021	2021-03-23	Kabale	High Vaginal Swab	F	25	Candida albicans
Mar	3	2021	2021-03-23	Kabale	Urine	F	24	Candida albicans
Mar	3	2021	2021-03-03	Mbarara	Blood	F	0	Non-albicans Candida
Feb	2	2021	2021-02-18	Kabale	Sputum	M	40	Candida albicans
Feb	2	2021	2021-02-18	Kabale	Urine	M	28	Candida albicans
Feb	2	2021	2021-02-18	Kabale	CSF	F	25	Cryptococcus neoformans
Feb	2	2021	2021-02-18	Kabale	High Vaginal Swab	F	34	Non-albicans Candida
Feb	2	2021	2021-02-18	Kabale	Urine	F	34	Non-albicans Candida
Feb	2	2021	2021-02-18	Kabale	High Vaginal Swab	F	40	Non-albicans Candida
Jan	1	2021	2021-01-28	Jinja	Pus swab	F	22	Candida albicans
Jan	1	2021	2021-01-28	Jinja	Pus swab	M	35	Candida albicans
Jan	1	2021	2021-01-28	Jinja	High Vaginal Swab	F	26	Candida albicans
Jan	1	2021	2021-01-23	Mbarara	Urine	F	30	Candida albicans
Jan	1	2021	2021-01-23	Mbarara	endocervical swab	F	21	Candida albicans
Jan	1	2021	2021-01-23	Mbarara	High Vaginal Swab	F	18	Candida albicans
Jan	1	2021	2021-01-12	Mbarara	Blood	M	0	Candida albicans
Jan	1	2021	2021-01-12	Mbarara	Catheter Urine	F	25	Candida albicans
Jan	1	2021	2021-01-12	Mbarara	High Vaginal Swab	F	38	Candida albicans
Jan	1	2021	2021-01-12	Mbarara	High Vaginal Swab	F	21	Candida albicans
Jan	1	2021	2021-01-11	Mbarara	High Vaginal Swab	F	36	Non-albicans Candida
Jan	1	2021	2021-01-11	Kabale	Gastric Aspirate	M	1	Candida albicans
Jan	1	2021	2021-01-11	Kabale	High Vaginal Swab	F	83	Candida albicans
Jan	1	2021	2021-01-06	Kabale	High Vaginal Swab	F	27	Candida albicans
Jan	1	2021	2021-01-06	Kabale	Sputum	F	80	Candida albicans
Jan	1	2021	2021-01-05	Kabale	CSF	M	32	Cryptococcus neoformans
Jan	1	2021	2021-01-05	Mbarara	High Vaginal Swab	F	42	Candida albicans
Jan	1	2021	2021-01-05	Mbarara	High Vaginal Swab	F	13	Non-albicans Candida
Jan	1	2021	2021-01-05	Kabale	High Vaginal Swab	F	0	Candida albicans
Jan	1	2021	2021-01-05	Mbarara	High Vaginal Swab	F	20	Candida albicans
Jan	1	2021	2021-01-04	Mbarara	High Vaginal Swab	F	25	Non-albicans Candida
Jan	1	2021	2021-01-04	Mbarara	Catheter Urine	F	12	Candida albicans
Jan	1	2021	2021-01-04	Mbarara	CSF	M	46	Cryptococcus neoformans
Dec	12	2021	2021-12-20	Kampala	High Vaginal Swab	F	21	Candida albicans
Dec	12	2021	2021-12-20	Kampala	High Vaginal Swab	F	27	Candida albicans
Dec	12	2021	2021-12-16	Kampala	High Vaginal Swab	F	23	Candida albicans
Dec	12	2021	2021-12-16	Wakiso	Urine	F	26	Non-albicans Candida
Dec	12	2021	2021-12-16	Wakiso	High Vaginal Swab	F	26	Candida albicans
Dec	12	2021	2021-12-14	Kampala	CERVICAL SWAB	F	33	Candida albicans
Dec	12	2021	2021-12-09	Kampala	Urine	F	47	Non-albicans Candida
Dec	12	2021	2021-12-08	Wakiso	High Vaginal Swab	F	30	Candida albicans
Dec	12	2021	2021-12-08	Wakiso	Urine	F	30	Candida albicans
Nov	11	2021	2021-11-29	Wakiso	High Vaginal Swab	F	27	Candida albicans
Nov	11	2021	2021-11-26	Kampala	CERVICAL SWAB	F	33	Candida albicans
Nov	11	2021	2021-11-22	Kampala	Urine	F	26	Non-albicans Candida
Nov	11	2021	2021-11-11	Apac	High Vaginal Swab	F	26	Candida albicans
Nov	11	2021	2021-11-02	Kampala	Urine	F	28	Non-albicans Candida
Oct	10	2021	2021-10-18	Kampala	Urethral swab	M	27	Non-albicans Candida
Oct	10	2021	2021-10-14	Isingiro	Sputum	M	52	Non-albicans Candida
Sep	9	2021	2021-09-15	Kampala	High Vaginal Swab	F	26	Candida albicans
Sep	9	2021	2021-09-14	Kampala	High Vaginal Swab	F	28	Candida albicans
Aug	8	2021	2021-08-24	Kampala	High Vaginal Swab	F	15	Candida albicans
Aug	8	2021	2021-08-19	Kampala	High Vaginal Swab	F	35	Non-albicans Candida
Aug	8	2021	2021-08-02	Kampala	High Vaginal Swab	F	31	Candida albicans
Jul	7	2021	2021-07-27	Kampala	High Vaginal Swab	F	28	Non-albicans Candida
Jul	7	2021	2021-07-24	Wakiso	Urine	F	62	Non-albicans Candida
Jul	7	2021	2021-07-19	Manafwa	Urine	F	16	Non-albicans Candida
Jul	7	2021	2021-07-12	Kampala	High Vaginal Swab	F	63	Non-albicans Candida
Jul	7	2021	2021-07-09	Kampala	High Vaginal Swab	F	33	Non-albicans Candida
Jul	7	2021	2021-07-06	Sironko	Urine	F	7	Candida albicans
Jul	7	2021	2021-07-06	Budaka	Urine	M	7	Candida albicans
Jun	6	2021	2021-06-22	Kampala	High Vaginal Swab	F	33	Candida albicans
Jun	6	2021	2021-06-15	Kampala	Urine	F	35	Candida albicans
Jun	6	2021	2021-06-11	Kampala	High Vaginal Swab	F	37	Candida albicans
Jun	6	2021	2021-06-02	Kampala	High Vaginal Swab	F	38	Candida albicans
May	5	2021	2021-05-27	Kampala	High Vaginal Swab	F	39	Candida albicans
May	5	2021	2021-05-27	Kampala	High Vaginal Swab	F	34	Candida albicans
May	5	2021	2021-05-11	Kampala	Urine	F	58	Non-albicans Candida
May	5	2021	2021-05-04	Kampala	High Vaginal Swab	F	27	Candida albicans
May	5	2021	2021-05-03	Kampala	High Vaginal Swab	F	39	Non-albicans Candida
Apr	4	2021	2021-04-27	Kampala	High Vaginal Swab	F	36	Candida albicans
Apr	4	2021	2021-04-27	Kampala	High Vaginal Swab	F	43	Non-albicans Candida
Apr	4	2021	2021-04-26	Kampala	High Vaginal Swab	F	27	Non-albicans Candida
Apr	4	2021	2021-04-26	Mukono	High Vaginal Swab	F	32	Candida albicans
Apr	4	2021	2021-04-26	Kampala	High Vaginal Swab	F	39	Non-albicans Candida
Apr	4	2021	2021-04-26	Kampala	Urine	F	39	Non-albicans Candida
Apr	4	2021	2021-04-23	Kampala	High Vaginal Swab	F	31	Candida albicans
Apr	4	2021	2021-04-21	Kampala	Urine	F	49	Non-albicans Candida
Apr	4	2021	2021-04-15	Wakiso	High Vaginal Swab	F	35	Non-albicans Candida
Apr	4	2021	2021-04-14	Wakiso	High Vaginal Swab	F	33	Candida albicans
Apr	4	2021	2021-04-14	Mpigi	High Vaginal Swab	F	44	Candida albicans
Apr	4	2021	2021-04-13	Kampala	High Vaginal Swab	F	31	Candida albicans
Apr	4	2021	2021-04-13	Kampala	High Vaginal Swab	F	37	Candida albicans
Apr	4	2021	2021-04-13	Kampala	High Vaginal Swab	F	32	Candida albicans
Apr	4	2021	2021-04-12	Kampala	High Vaginal Swab	F	28	Candida albicans
Apr	4	2021	2021-04-12	Kampala	High Vaginal Swab	F	28	Candida albicans
Apr	4	2021	2021-04-12	Kampala	High Vaginal Swab	F	27	Candida albicans
Apr	4	2021	2021-04-07	Kampala	High Vaginal Swab	F	39	Candida albicans
Apr	4	2021	2021-04-06	Kampala	High Vaginal Swab	F	33	Candida albicans
Apr	4	2021	2021-04-06	Kampala	High Vaginal Swab	F	39	Candida albicans
Apr	4	2021	2021-04-01	Kampala	High Vaginal Swab	F	32	Candida albicans
Apr	4	2021	2021-04-01	Wakiso	High Vaginal Swab	F	34	Candida albicans
Mar	3	2021	2021-03-29	Kampala	High Vaginal Swab	F	32	Candida albicans
Mar	3	2021	2021-03-26	Kampala	High Vaginal Swab	F	30	Candida albicans
Mar	3	2021	2021-03-26	Kampala	High Vaginal Swab	F	30	Candida albicans
Mar	3	2021	2021-03-24	Kampala	High Vaginal Swab	F	33	Non-albicans Candida
Mar	3	2021	2021-03-19	Kampala	High Vaginal Swab	F	34	Candida albicans
Mar	3	2021	2021-03-16	Kampala	High Vaginal Swab	F	37	Candida albicans
Mar	3	2021	2021-03-15	Kampala	High Vaginal Swab	F	29	Candida albicans
Mar	3	2021	2021-03-12	Kampala	High Vaginal Swab	F	28	Candida albicans
Mar	3	2021	2021-03-10	Wakiso	High Vaginal Swab	F	38	Non-albicans Candida
Mar	3	2021	2021-03-10	Kampala	High Vaginal Swab	F	28	Candida albicans
Mar	3	2021	2021-03-09	Kampala	High Vaginal Swab	F	35	Non-albicans Candida
Mar	3	2021	2021-03-09	Kampala	High Vaginal Swab	F	35	Candida albicans
Mar	3	2021	2021-03-05	Kampala	High Vaginal Swab	F	28	Candida albicans
Mar	3	2021	2021-03-05	Kampala	High Vaginal Swab	F	32	Candida albicans
Mar	3	2021	2021-03-05	Kampala	High Vaginal Swab	F	26	Non-albicans Candida
Mar	3	2021	2021-03-05	Kampala	High Vaginal Swab	F	28	Candida albicans
Mar	3	2021	2021-03-02	Wakiso	High Vaginal Swab	F	35	Candida albicans
Mar	3	2021	2021-03-02	Kampala	High Vaginal Swab	F	31	Candida albicans
Mar	3	2021	2021-03-02	Mukono	High Vaginal Swab	F	37	Candida albicans
Mar	3	2021	2021-03-02	Kampala	High Vaginal Swab	F	26	Candida albicans
Mar	3	2021	2021-03-01	Kampala	High Vaginal Swab	F	31	Non-albicans Candida
Mar	3	2021	2021-03-01	Kampala	High Vaginal Swab	F	36	Non-albicans Candida
Mar	3	2021	2021-03-01	Wakiso	High Vaginal Swab	F	30	Non-albicans Candida
Mar	3	2021	2021-03-01	Kampala	High Vaginal Swab	F	29	Non-albicans Candida
Feb	2	2021	2021-02-26	Kampala	High Vaginal Swab	F	32	Candida albicans
Feb	2	2021	2021-02-26	Kampala	High Vaginal Swab	F	33	Candida albicans
Feb	2	2021	2021-02-24	Kampala	High Vaginal Swab	F	25	Candida albicans
Feb	2	2021	2021-02-23	Kampala	High Vaginal Swab	F	53	Candida albicans
Feb	2	2021	2021-02-18	Wakiso	High Vaginal Swab	F	33	Candida albicans
Feb	2	2021	2021-02-17	Kampala	High Vaginal Swab	F	35	Candida albicans
Feb	2	2021	2021-02-15	Kampala	High Vaginal Swab	F	26	Candida albicans
Feb	2	2021	2021-02-15	Kampala	High Vaginal Swab	F	34	Candida albicans
Feb	2	2021	2021-02-15	Kampala	High Vaginal Swab	F	35	Candida albicans
Feb	2	2021	2021-02-11	Kampala	High Vaginal Swab	F	32	Candida albicans
Feb	2	2021	2021-02-08	Wakiso	High Vaginal Swab	F	49	Candida albicans
Feb	2	2021	2021-02-08	Gulu	High Vaginal Swab	F	32	Candida albicans
Feb	2	2021	2021-02-08	Kampala	High Vaginal Swab	F	31	Candida albicans
Feb	2	2021	2021-02-03	Wakiso	High Vaginal Swab	F	33	Non-albicans Candida
Feb	2	2021	2021-02-03	Ntungamo	High Vaginal Swab	F	44	Candida albicans
Feb	2	2021	2021-02-02	Wakiso	High Vaginal Swab	F	25	Candida albicans
Feb	2	2021	2021-02-02	Kampala	High Vaginal Swab	F	5	Candida albicans
Feb	2	2021	2021-02-01	Kampala	High Vaginal Swab	F	33	Candida albicans
Jan	1	2021	2021-01-29	Wakiso	High Vaginal Swab	F	28	Non-albicans Candida
Jan	1	2021	2021-01-29	Wakiso	Urine	F	28	Non-albicans Candida
Jan	1	2021	2021-01-22	Wakiso	High Vaginal Swab	F	29	Candida albicans
Jan	1	2021	2021-01-22	Wakiso	High Vaginal Swab	F	33	Candida albicans
Jan	1	2021	2021-01-22	Wakiso	High Vaginal Swab	F	27	Candida albicans
Jan	1	2021	2021-01-22	Wakiso	Urine	F	27	Candida albicans
Jan	1	2021	2021-01-22	Wakiso	High Vaginal Swab	F	35	Non-albicans Candida
Jan	1	2021	2021-01-18	Kampala	High Vaginal Swab	F	27	Candida albicans
Jan	1	2021	2021-01-18	Kampala	High Vaginal Swab	F	30	Candida albicans
Jan	1	2021	2021-01-18	Ntungamo	High Vaginal Swab	F	26	Candida albicans
Jan	1	2021	2021-01-18	Ntungamo	High Vaginal Swab	F	26	Candida albicans
Jan	1	2021	2021-01-13	Kampala	High Vaginal Swab	F	28	Candida albicans
Jan	1	2021	2021-01-13	Kampala	High Vaginal Swab	F	35	Candida albicans
Jan	1	2021	2021-01-13	Kampala	High Vaginal Swab	F	26	Candida albicans
Jan	1	2021	2021-01-13	Kampala	High Vaginal Swab	F	31	Candida albicans
Jan	1	2021	2021-01-12	Kampala	High Vaginal Swab	F	29	Candida albicans
Jan	1	2021	2021-01-12	Kampala	High Vaginal Swab	F	30	Candida albicans
Jan	1	2021	2021-01-08	Kampala	High Vaginal Swab	F	29	Candida albicans
Jan	1	2021	2021-01-08	Kampala	High Vaginal Swab	F	28	Candida albicans
Nov	11	2022	2022-11-25	Mbarara	High Vaginal Swab	F	44	Candida albicans
Nov	11	2022	2022-11-25	Mbarara	Catheter Urine	M	46	Non-albicans Candida
Nov	11	2022	2022-11-21	Mbarara	High Vaginal Swab	F	38	Candida albicans
Nov	11	2022	2022-11-21	Mbarara	High Vaginal Swab	F	26	Candida albicans
Nov	11	2022	2022-11-17	Mbarara	Pleural Fluid	F	18	Non-albicans Candida
Nov	11	2022	2022-11-17	Mbarara	High Vaginal Swab	F	23	Non-albicans Candida
Nov	11	2022	2022-11-17	Mbarara	High Vaginal Swab	F	42	Non-albicans Candida
Aug	8	2022	2022-08-24	Mubende	High Vaginal Swab	F	38	Non-albicans Candida
Aug	8	2022	2022-08-23	Mubende	High Vaginal Swab	F	26	Non-albicans Candida
Aug	8	2022	2022-08-23	Mubende	Ear swab	F	0	Non-albicans Candida
Jun	6	2022	2022-06-20	Hoima	High Vaginal Swab	F	18	Non-albicans Candida
Jun	6	2022	2022-06-20	Hoima	High Vaginal Swab	F	45	Candida albicans
Jun	6	2022	2022-06-20	Hoima	High Vaginal Swab	F	24	Candida albicans
Jun	6	2022	2022-06-20	Hoima	High Vaginal Swab	F	30	Candida albicans
May	5	2022	2022-05-25	Mubende	High Vaginal Swab	F	36	Candida albicans
May	5	2022	2022-05-25	Mubende	CSF	F	40	Cryptococcus neoformans
May	5	2022	2022-05-23	Mubende	High Vaginal Swab	F	21	Non-albicans Candida
May	5	2022	2022-05-10	Hoima	High Vaginal Swab	F	34	Candida albicans
Apr	4	2022	2022-04-28	Mbarara	High Vaginal Swab	F	21	Candida albicans
Apr	4	2022	2022-04-28	Mbarara	High Vaginal Swab	F	12	Candida albicans
Apr	4	2022	2022-04-28	Mbarara	Ear swab	M	45	Non-albicans Candida
Apr	4	2022	2022-04-28	Mbarara	Urine	F	49	Non-albicans Candida
Apr	4	2022	2022-04-28	Mbarara	Urine	M	11	Candida albicans
Apr	4	2022	2022-04-28	Mbarara	High Vaginal Swab	F	25	Candida albicans
Apr	4	2022	2022-04-20	Mbarara	High Vaginal Swab	F	23	Candida albicans
Apr	4	2022	2022-04-20	Mbarara	High Vaginal Swab	F	21	Candida albicans
Apr	4	2022	2022-04-20	Mbarara	High Vaginal Swab	F	14	Candida albicans
Mar	3	2022	2022-03-21	Kabarole	CSF	M	35	Cryptococcus neoformans
Jan	1	2022	2022-01-19	Jinja	CSF	M	25	Cryptococcus neoformans
Jan	1	2022	2022-01-19	Jinja	CSF	M	38	Cryptococcus neoformans
Jan	1	2022	2022-01-19	Jinja	CSF	M	47	Cryptococcus neoformans
Jan	1	2022	2022-01-19	Jinja	Throat swab	M	73	Non-albicans Candida
Jan	1	2022	2022-01-19	Jinja	CSF	M	40	Cryptococcus neoformans
Jan	1	2022	2022-01-19	Jinja	High Vaginal Swab	F	34	Non-albicans Candida
Jan	1	2022	2022-01-19	Mbarara	High Vaginal Swab	F	24	Candida albicans
Jan	1	2022	2022-01-19	Mbarara	High Vaginal Swab	F	42	Non-albicans Candida
Jan	1	2022	2022-01-19	Mbarara	High Vaginal Swab	F	24	Non-albicans Candida
Jan	1	2022	2022-01-19	Mbarara	High Vaginal Swab	F	24	Candida albicans
Jan	1	2022	2022-01-19	Mbarara	High Vaginal Swab	F	23	Candida albicans
Jan	1	2022	2022-01-18	Mbarara	High Vaginal Swab	F	24	Candida albicans
Jan	1	2022	2022-01-18	Mbarara	High Vaginal Swab	F	51	Candida albicans
Jan	1	2022	2022-01-18	Mbarara	High Vaginal Swab	F	24	Non-albicans Candida
Jan	1	2022	2022-01-18	Mbarara	High Vaginal Swab	F	24	Candida albicans
Jan	1	2022	2022-01-18	Mbarara	High Vaginal Swab	F	33	Candida albicans
Jan	1	2022	2022-01-17	Mbarara	High Vaginal Swab	F	22	Candida albicans
Jan	1	2022	2022-01-17	Mbarara	High Vaginal Swab	F	31	Candida albicans
Jan	1	2022	2022-01-17	Mbarara	High Vaginal Swab	F	24	Non-albicans Candida
Jan	1	2022	2022-01-17	Mbarara	High Vaginal Swab	F	26	Candida albicans
Jan	1	2022	2022-01-13	Masaka	High Vaginal Swab	F	21	Candida albicans
Dec	12	2022	2022-12-20	Wakiso	Urine	F	32	Candida albicans
Dec	12	2022	2022-12-12	Mukono	High Vaginal Swab	F	36	Candida albicans
Dec	12	2022	2022-12-12	Mukono	Urine	F	36	Candida albicans
Dec	12	2022	2022-12-05	Mukono	High Vaginal Swab	F	35	Non-albicans Candida
Nov	11	2022	2022-11-25	Mubende	High Vaginal Swab	F	24	Candida albicans
Nov	11	2022	2022-11-14	Mubende	Sputum	F	9	Candida albicans
Nov	11	2022	2022-11-08	Kampala	High Vaginal Swab	F	27	Candida albicans
Nov	11	2022	2022-11-02	Kampala	High Vaginal Swab	F	29	Candida albicans
Oct	10	2022	2022-10-21	Kampala	High Vaginal Swab	F	36	Candida albicans
Oct	10	2022	2022-10-11	Mukono	Urine	F	22	Candida albicans
Sep	9	2022	2022-09-20	Mubende	Urine	F	38	Non-albicans Candida
Sep	9	2022	2022-09-12	Mubende	Urine	F	28	Non-albicans Candida
Sep	9	2022	2022-09-08	Mukono	High Vaginal Swab	F	31	Candida albicans
Sep	9	2022	2022-09-06	Kampala	CERVICAL SWAB	F	25	Non-albicans Candida
Aug	8	2022	2022-08-26	Mukono	Urine	F	32	Candida albicans
Aug	8	2022	2022-08-17	Kampala	High Vaginal Swab	F	47	Candida albicans
Jul	7	2022	2022-07-29	Wakiso	High Vaginal Swab	F	32	Candida albicans
Jun	6	2022	2022-06-24	Mukono	High Vaginal Swab	F	20	Candida albicans
Jun	6	2022	2022-06-06	Kampala	High Vaginal Swab	F	28	Non-albicans Candida
May	5	2022	2022-05-19	Mukono	High Vaginal Swab	F	28	Candida albicans
May	5	2022	2022-05-16	Wakiso	High Vaginal Swab	F	75	Non-albicans Candida
May	5	2022	2022-05-10	Kampala	High Vaginal Swab	F	37	Candida albicans
Apr	4	2022	2022-04-28	Kampala	High Vaginal Swab	F	33	Non-albicans Candida
Apr	4	2022	2022-04-13	Kampala	High Vaginal Swab	F	29	Candida albicans
Apr	4	2022	2022-04-13	Kampala	High Vaginal Swab	F	29	Non-albicans Candida
Apr	4	2022	2022-04-13	Kampala	High Vaginal Swab	F	36	Candida albicans
Apr	4	2022	2022-04-13	Kampala	CERVICAL SWAB	F	54	Candida albicans
Mar	3	2022	2022-03-24	Wakiso	High Vaginal Swab	F	34	Candida albicans
Mar	3	2022	2022-03-21	Kampala	Urine	F	36	Non-albicans Candida
Mar	3	2022	2022-03-21	Kampala	High Vaginal Swab	F	30	Candida albicans
Mar	3	2022	2022-03-14	Kampala	High Vaginal Swab	F	24	Candida albicans
Mar	3	2022	2022-03-09	Wakiso	Urine	F	30	Non-albicans Candida
Mar	3	2022	2022-03-08	Mubende	Urine	F	24	Candida albicans
Mar	3	2022	2022-03-08	Mubende	Urine	F	27	Candida albicans
Mar	3	2022	2022-03-08	Mubende	Urine	F	32	Candida albicans
Feb	2	2022	2022-02-28	Wakiso	Urine	F	28	Candida albicans
Feb	2	2022	2022-02-25	Jinja	Catheter Urine	M	84	Candida albicans
Feb	2	2022	2022-02-18	Kampala	High Vaginal Swab	F	31	Candida albicans
Feb	2	2022	2022-02-17	Mukono	High Vaginal Swab	F	31	Candida albicans
Feb	2	2022	2022-02-11	Kampala	High Vaginal Swab	F	41	Non-albicans Candida
Feb	2	2022	2022-02-11	Kampala	High Vaginal Swab	F	28	Candida albicans
Feb	2	2022	2022-02-11	Kampala	High Vaginal Swab	F	28	Candida albicans
Feb	2	2022	2022-02-03	Kampala	High Vaginal Swab	F	22	Candida albicans
Jan	1	2022	2022-01-31	Kampala	High Vaginal Swab	F	36	Candida albicans
Jan	1	2022	2022-01-31	Kampala	Urine	F	30	Non-albicans Candida
Jan	1	2022	2022-01-28	Kampala	High Vaginal Swab	F	30	Non-albicans Candida
Jan	1	2022	2022-01-27	Kampala	Urethral swab	M	28	Candida albicans
Jan	1	2022	2022-01-24	Kampala	High Vaginal Swab	F	42	Non-albicans Candida
Jan	1	2022	2022-01-12	Kampala	High Vaginal Swab	F	30	Candida albicans
Jan	1	2022	2022-01-11	Kampala	High Vaginal Swab	F	33	Candida albicans
Jan	1	2022	2022-01-06	Kampala	High Vaginal Swab	F	33	Non-albicans Candida
Nov	11	2023	2023-11-27	Arua	High Vaginal Swab	F	28	Non-albicans Candida
Nov	11	2023	2023-11-27	Arua	CSF	F	38	Cryptococcus neoformans
Oct	10	2023	2023-10-19	Mubende	High Vaginal Swab	F	23	Non-albicans Candida
Oct	10	2023	2023-10-19	Mubende	High Vaginal Swab	F	12	Candida albicans
Oct	10	2023	2023-10-19	Arua	High Vaginal Swab	F	23	Candida albicans
Oct	10	2023	2023-10-03	Mbarara	Urine	F	53	Non-albicans Candida
Oct	10	2023	2023-10-03	Arua	High Vaginal Swab	F	23	Non-albicans Candida
Oct	10	2023	2023-10-03	Arua	CSF	F	30	Cryptococcus neoformans
Sep	9	2023	2023-09-14	Arua	High Vaginal Swab	F	26	Candida albicans
Sep	9	2023	2023-09-14	Arua	Urine	F	27	Candida albicans
Sep	9	2023	2023-09-14	Arua	High Vaginal Swab	F	23	Candida albicans
Sep	9	2023	2023-09-14	Arua	Pus swab	M	20	Candida albicans
Sep	9	2023	2023-09-14	Arua	High Vaginal Swab	F	24	Non-albicans Candida
Sep	9	2023	2023-09-14	Arua	High Vaginal Swab	F	20	Candida albicans
Aug	8	2023	2023-08-03	Arua	High Vaginal Swab	F	23	Non-albicans Candida
Aug	8	2023	2023-08-03	Arua	High Vaginal Swab	F	47	Non-albicans Candida
Aug	8	2023	2023-08-03	Arua	High Vaginal Swab	F	21	Candida albicans
Aug	8	2023	2023-08-03	Arua	High Vaginal Swab	F	44	Non-albicans Candida
Aug	8	2023	2023-08-02	Kabale	Urine	F	29	Non-albicans Candida
Jul	7	2023	2023-07-31	Kabale	CSF	F	48	Cryptococcus neoformans
Jul	7	2023	2023-07-27	Kabale	Sputum	M	12	Non-albicans Candida
Jul	7	2023	2023-07-19	Soroti	High Vaginal Swab	F	0	Candida albicans
Jul	7	2023	2023-07-19	Soroti	High Vaginal Swab	F	24	Candida albicans
Jul	7	2023	2023-07-19	Soroti	High Vaginal Swab	F	29	Candida albicans
Jul	7	2023	2023-07-19	Soroti	Pus swab	F	36	Non-albicans Candida
Jul	7	2023	2023-07-19	Mubende	High Vaginal Swab	F	24	Candida albicans
Jul	7	2023	2023-07-05	Mbarara	High Vaginal Swab	F	28	Candida albicans
Jul	7	2023	2023-07-05	Mbarara	Urine	F	20	Candida albicans
Jul	7	2023	2023-07-05	Mbarara	High Vaginal Swab	F	32	Non-albicans Candida
Jul	7	2023	2023-07-05	Mbarara	Urine	F	15	Candida albicans
Jul	7	2023	2023-07-04	Mubende	High Vaginal Swab	F	38	Candida albicans
Jul	7	2023	2023-07-04	Mubende	Urine	F	17	Candida albicans
Jul	7	2023	2023-07-04	Mbarara	High Vaginal Swab	F	29	Candida albicans
Jul	7	2023	2023-07-03	Mbarara	High Vaginal Swab	F	23	Candida albicans
Jul	7	2023	2023-07-03	Mbarara	Urine	F	20	Candida albicans
Jul	7	2023	2023-07-03	Mbarara	High Vaginal Swab	F	20	Candida albicans
Jul	7	2023	2023-07-03	Mbarara	Wound swab	F	15	Candida albicans
Jul	7	2023	2023-07-03	Mbarara	High Vaginal Swab	F	23	Candida albicans
Apr	4	2023	2023-04-05	Mubende	High Vaginal Swab	F	25	Candida albicans
Apr	4	2023	2023-04-05	Mubende	CSF	F	30	Cryptococcus neoformans
Apr	4	2023	2023-04-05	Mubende	High Vaginal Swab	F	25	Candida albicans
Apr	4	2023	2023-04-05	Mubende	High Vaginal Swab	F	22	Candida albicans
Apr	4	2023	2023-04-05	Hoima	High Vaginal Swab	F	29	Candida albicans
Apr	4	2023	2023-04-05	Hoima	High Vaginal Swab	F	22	Candida albicans
Apr	4	2023	2023-04-03	Hoima	High Vaginal Swab	F	45	Candida albicans
Apr	4	2023	2023-04-03	Hoima	CSF	F	29	Cryptococcus neoformans
Mar	3	2023	2023-03-16	Arua	High Vaginal Swab	F	0	Candida albicans
Mar	3	2023	2023-03-16	Arua	Urine	M	0	Non-albicans Candida
Mar	3	2023	2023-03-16	Arua	High Vaginal Swab	F	0	Candida albicans
Mar	3	2023	2023-03-16	Arua	Urine	M	0	Non-albicans Candida
Mar	3	2023	2023-03-16	Arua	High Vaginal Swab	F	0	Candida albicans
Mar	3	2023	2023-03-16	Arua	High Vaginal Swab	F	0	Candida albicans
Mar	3	2023	2023-03-16	Arua	CSF	M	0	Cryptococcus neoformans
Mar	3	2023	2023-03-16	Arua	High Vaginal Swab	F	0	Non-albicans Candida
Feb	2	2024	2024-02-01	Soroti	High Vaginal Swab	F	28	Candida albicans
Feb	2	2024	2024-02-01	Soroti	High Vaginal Swab	F	30	Candida albicans
Jan	1	2024	2024-01-25	Soroti	High Vaginal Swab	F	25	Candida albicans
Jan	1	2024	2024-01-24	Soroti	High Vaginal Swab	F	28	Candida albicans
Jan	1	2024	2024-01-22	Soroti	High Vaginal Swab	F	43	Non-albicans Candida
Jan	1	2024	2024-01-22	Soroti	High Vaginal Swab	F	38	Candida albicans
Jan	1	2024	2024-01-22	Soroti	High Vaginal Swab	F	58	Non-albicans Candida
Jan	1	2024	2024-01-11	Kayunga	High Vaginal Swab	F	26	Candida albicans
Jan	1	2024	2024-01-11	Kayunga	CSF	F	38	Cryptococcus neoformans
Jan	1	2024	2024-01-11	Kayunga	High Vaginal Swab	F	26	Non-albicans Candida
Jan	1	2024	2024-01-10	Kayunga	Urine	M	74	Candida albicans
Nov	11	2023	2023-11-28	Kampala	Urine	F	28	Non-albicans Candida
Nov	11	2023	2023-11-27	Ntungamo	High Vaginal Swab	F	51	Non-albicans Candida
Nov	11	2023	2023-11-14	Kampala	High Vaginal Swab	F	23	Candida albicans
Oct	10	2023	2023-10-27	Kampala	High Vaginal Swab	F	20	Non-albicans Candida
Oct	10	2023	2023-10-23	Wakiso	High Vaginal Swab	F	48	Non-albicans Candida
Oct	10	2023	2023-10-20	Kampala	High Vaginal Swab	F	15	Non-albicans Candida
Jul	7	2023	2023-07-27	Kampala	High Vaginal Swab	F	35	Candida albicans
Jul	7	2023	2023-07-20	Wakiso	High Vaginal Swab	F	24	Candida albicans
Jun	6	2023	2023-06-05	Mubende	Urine	F	24	Candida albicans
May	5	2023	2023-05-30	Wakiso	Urine	F	19	Candida albicans
May	5	2023	2023-05-30	Mubende	High Vaginal Swab	F	39	Candida albicans
May	5	2023	2023-05-07	Wakiso	Wound swab	F	77	Candida albicans
Apr	4	2023	2023-04-14	Mubende	Urine	M	29	Candida albicans
Apr	4	2023	2023-04-13	Kampala	High Vaginal Swab	F	33	Candida albicans
Mar	3	2023	2023-03-29	Kampala	High Vaginal Swab	F	39	Non-albicans Candida
Mar	3	2023	2023-03-23	Kampala	Urine	F	24	Non-albicans Candida
Mar	3	2023	2023-03-23	Kampala	High Vaginal Swab	F	24	Non-albicans Candida
Mar	3	2023	2023-03-15	Kampala	High Vaginal Swab	F	26	Candida albicans
Mar	3	2023	2023-03-09	Kampala	Urine	F	43	Candida albicans
Mar	3	2023	2023-03-01	Wakiso	High Vaginal Swab	F	41	Non-albicans Candida
Jan	1	2023	2023-01-30	Mubende	High Vaginal Swab	F	23	Candida albicans
Jan	1	2023	2023-01-30	Mubende	High Vaginal Swab	F	28	Non-albicans Candida
Jan	1	2023	2023-01-24	Mukono	High Vaginal Swab	F	47	Non-albicans Candida
Jan	1	2023	2023-01-21	Wakiso	CERVICAL SWAB	F	25	Non-albicans Candida
Jan	1	2023	2023-01-17	Kampala	Urine	F	16	Non-albicans Candida
Jan	1	2023	2023-01-10	Kampala	Sputum	M	29	Candida albicans
Apr	4	2024	2024-04-30	Kampala	High Vaginal Swab	F	29	Candida albicans
Apr	4	2024	2024-04-19	Kampala	Wound swab	F	24	Non-albicans Candida
Mar	3	2024	2024-03-27	Kampala	High Vaginal Swab	F	22	Candida albicans
Mar	3	2024	2024-03-27	Mukono	High Vaginal Swab	F	40	Candida albicans
Mar	3	2024	2024-03-27	Mukono	Urine	F	40	Candida albicans
Mar	3	2024	2024-03-26	Kampala	High Vaginal Swab	F	20	Candida albicans
Mar	3	2024	2024-03-26	Kampala	High Vaginal Swab	F	34	Non-albicans Candida
Mar	3	2024	2024-03-22	Wakiso	High Vaginal Swab	F	33	Candida albicans
Mar	3	2024	2024-03-22	Kampala	Urine	F	27	Candida albicans
Mar	3	2024	2024-03-21	Kampala	Urine	F	27	Candida albicans
Mar	3	2024	2024-03-17	Kampala	Sputum	M	89	Non-albicans Candida
Mar	3	2024	2024-03-05	Kampala	High Vaginal Swab	F	24	Candida albicans
Feb	2	2024	2024-02-22	Wakiso	Urine	F	29	Non-albicans Candida
Feb	2	2024	2024-02-12	Kampala	High Vaginal Swab	F	35	Non-albicans Candida
Feb	2	2024	2024-02-01	Soroti	High Vaginal Swab	F	28	Candida albicans
Feb	2	2024	2024-02-01	Soroti	High Vaginal Swab	F	30	Candida albicans
Feb	2	2024	2024-02-01	Soroti	Urine	F	35	Candida albicans
Feb	2	2024	2024-02-01	Soroti	Urine	F	50	Candida albicans
Feb	2	2024	2024-02-01	Soroti	High Vaginal Swab	F	31	Non-albicans Candida
Jan	1	2024	2024-01-25	Soroti	High Vaginal Swab	F	25	Candida albicans
Jan	1	2024	2024-01-24	Soroti	High Vaginal Swab	F	28	Candida albicans
Jan	1	2024	2024-01-22	Soroti	High Vaginal Swab	F	43	Non-albicans Candida
Jan	1	2024	2024-01-22	Soroti	High Vaginal Swab	F	38	Candida albicans
Jan	1	2024	2024-01-22	Soroti	High Vaginal Swab	F	58	Non-albicans Candida
Jan	1	2024	2024-01-11	Kayunga	High Vaginal Swab	F	26	Candida albicans
Jan	1	2024	2024-01-11	Kayunga	CSF	F	38	Cryptococcus neoformans
Jan	1	2024	2024-01-11	Kayunga	High Vaginal Swab	F	26	Non-albicans Candida
Jan	1	2024	2024-01-10	Kayunga	Urine	M	74	Candida albicans
